# Supplementary material for: Antigen-Specific Antibody Signature Is Associated with COVID-19 Outcome
Source: Viruses. 2023 Apr 20;15(4):1018. doi: 10.3390/v15041018 (PMC10143282; doi:10.3390/v15041018)
Supplement: Supplementary file 1 [file viruses-15-01018-s001.zip]

Archive with 3 entries (2 files):
- viruses-2142507-supplementary/viruses-2142507-Supplementary Materials/
- viruses-2142507-supplementary/viruses-2142507-Supplementary Materials/Salgado et.al_Supplementary Figures.pdf
- viruses-2142507-supplementary/viruses-2142507-Supplementary Materials/Salgado et.al_Supplementary Tables.pdf
